# Supplementary material for: Energy, Macronutrients and Micronutrients Intake Among Pregnant Women in Lebanon: Findings from the Updated Lebanese National Food Consumption Survey (LEBANON-FCS)
Source: Nutrients. 2024 Nov 26;16(23):4059. doi: 10.3390/nu16234059 (PMC11643267; doi:10.3390/nu16234059)
Supplement: Supplementary file 1 [file nutrients-16-04059-s001.zip]

Archive with 1 entries (1 files):
- nutrients-3303586-supplementary.pdf
